# Supplementary material for: Therapeutic activity of a Saccharomyces cerevisiae-based probiotic and inactivated whole yeast on vaginal candidiasis
Source: Virulence. 2016 Jul 19;8(1):74–90. doi: 10.1080/21505594.2016.1213937 (PMC5963212; doi:10.1080/21505594.2016.1213937)
Supplement: KVIR_S_1213937.zip [file kvir-08-01-1213937-s001.zip]

Archive with 3 entries (3 files):
- KVIR_S_1213937.docx
- KVIR_S_1213937_Fig 1.pdf
- KVIR_S_1213937_Fig 2.pdf
